# Supplementary material for: NR5A1/SF-1 Collaborates with Inhibin α and the Androgen Receptor
Source: Int J Mol Sci. 2024 Sep 20;25(18):10109. doi: 10.3390/ijms251810109 (PMC11432463; doi:10.3390/ijms251810109)
Supplement: Supplementary file 1 [file ijms-25-10109-s001.zip]

Archive with 1 entries (1 files):
- ijms-3175587-supplementary.pdf
